# Supplementary material for: Meta-Analysis of Circulating Cell-Free DNA’s Role in the Prognosis of Pancreatic Cancer
Source: Cancers (Basel). 2021 Jul 6;13(14):3378. doi: 10.3390/cancers13143378 (PMC8303288; doi:10.3390/cancers13143378)
Supplement: Supplementary file 1 [file cancers-13-03378-s001.zip]

Archive with 1 entries (1 files):
- cancers-1246547-SI.pdf
